# Supplementary material for: Blocking CCN2 Reduces Established Palmar Neuromuscular Fibrosis and Improves Function Following Repetitive Overuse Injury
Source: Int J Mol Sci. 2023 Sep 8;24(18):13866. doi: 10.3390/ijms241813866 (PMC10531056; doi:10.3390/ijms241813866)
Supplement: Supplementary file 1 [file ijms-24-13866-s001.zip]

Archive with 2 entries (2 files):
- Supplemental Fig, legend, table.pdf
- Supplemental file- Data_Lambi  IJMS Sept 2023.xlsx
