# Supplementary material for: Blocking CCN2 Reduces Established Palmar Neuromuscular Fibrosis and Improves Function Following Repetitive Overuse Injury
Source: Int J Mol Sci. 2023 Sep 8;24(18):13866. doi: 10.3390/ijms241813866 (PMC10531056; doi:10.3390/ijms241813866)
Supplement: Supplementary file 1 [file ijms-24-13866-s001.zip › Supplemental file- Data_Lambi IJMS Sept 2023.xlsx]

## Sheet: % Fibrosis in Muscles
% Fibrosis in muscles, all muscles combined						% Fibrosis in muscles, divided by muscle location
Control+IgG	HRHF-Untreated	HRHF-Rest/IgG	HRHF-Rest/anti-CCN2			Deep Intrinsics														Hypothenar													Thenar muscles
31.85	14.93	44.05	15.1			Control+IgG	31.85	9.739	3.922	9.785	10.19	12.25	18.65		12.05	22.39	16.59			18.96	17.55	19.82	21.5	17.04	27.76	21.72							26.79	10.61	13.42	11.31	17.9	22.82	32.01
9.739	17.1	24.19	17.39			HRHF-Untreated	14.93	17.1		23.26	46.85	23.13	40.53	24.79						36.34	27.06	56.54	42.52	24.06	22.97	36.29	31	35.97					52.07	43.37	40.14	58.74	34.89	38.43	29.67	38.32	34.01
3.922		31.77	24.34			HRHF-Rest/IgG	44.05	24.19	31.77	42.8	5.744									38.8	57.72	56.51	39.11	44.53									33.44	20.75		68.31	40	14.47
9.785	23.26	42.8	29.57			HRHF-Rest/anti-CCN2	15.1	17.39	24.34	29.57	28.99	14								10.61	15.76	16.37	10.2	16.71	3.938								26.51	32.56	18.3	37.54	28.51	24.56
10.19	46.85	5.744	28.99
12.25	23.13		14
18.65	40.53
	24.79
12.05
22.39
16.59
18.96	36.34	38.8	10.61
17.55	27.06	57.72	15.76
19.82	56.54	56.51	16.37
21.5	42.52	39.11	10.2
17.04	24.06	44.53	16.71
27.76	22.97		3.938
21.72	36.29
	31
	35.97
26.79	52.07	33.44	26.51
10.61	43.37	20.75	32.56
13.42	40.14		18.3
11.31	58.74	68.31	37.54
17.9	34.89	40	28.51
22.82	38.43	14.47	24.56
32.01	29.67
	38.32
	34.01

## Sheet: Western blot data
beta catinen muscle
	Control				HRHF-Untreated				HRHF-Rest/IgG				HRHF-Rest/anti-CCN2
92 kDa	0.101456	0.0709255	0		0.237608	0.177599	0.209089	0.190293	0.404144	0.120581	0.0708712	0.0145253	0.0367458	0.00611521	0.0127595	0.00529002
86 kDa	0.0108826	0.0472941	0		0.00675344	0.0316069	0.0127824	0.0871498	0.0179744	0.0874545	0.0157271	0.00045591	0.119808	0.00065061	0.0219139	0.00599164
beta catinen Bone/Enthesis
	HRHF-Untreated				HRHF-Rest/IgG							HRHF-Rest/anti-CCN2
92 kDa	0.692857	0.0606343	0.976322	3.72458	2.72458	1.78239	0.0254132	0.0417666	0.0369626	0.045668		0.340919	0.202195	0.0228855	0.0341206	0.234876
CCN3 muscle
	Control							HRHF-Untreated							HRHF-Rest/IgG							HRHF-Rest/anti-CCN2
39 kDa		0.0392653		0.0906877	0.0291686			0.0386491	0.00217885	0.0627505	0.0198853	0.091848		0.012363	0.00125968		0.0370698	0.0183948	0.0605566	0.0114514	0.0169594	0.0866156	0.00716727	0.115105		0.00076133	0.0199914	0.0849001
36 kDa	0.0899339	0.0522467	0.0829221	0.0833332	0.019188			0.0128984	0.00739188	0.0143955	0.026481	0.0094732		0.0146286	0	0.016262	0.020033		0.00445662	0.00393608	0.0320322	0.045419	0.00293359	0.121288	0.186318	0.0621114	0.0167987	0.0662962
28 kDa	0.0693721	0.116602	0.0538015	0.0701331	0.0150164			0.00035306	0.0367179	0.0436103	0.00624313	0.0114448	0.0116882	0.00572083	0.00025079	0.00591459	0.00075587	0.00442789	0.0563953	0.00602824		0.0241763		0.0394825	0.138163	0.0291579	0.0165527	0.0438462
CCN3 Bone/Enthesis
	Control							HRHF-Untreated							HRHF-Rest/IgG							HRHF-Rest/anti-CCN2
39 kDa	0.0701331	0.00255076	0.0150164	0.0693721	0.116602	0.0538015		0.00624313	0.113123	0.0263545	0.172042				0.00591459	0.247605	0.00262965	0.190157				0.0394825	0.178339	0.120894	0.125054
36 kDa	0	0	0					0	0.162003	0.0319232	0.132283				0.00976249	0.179179	0.0712776	0.247791				0.100517	0.10838	0.219983	0.181293
CCN1 muscle
	Control	HRHF-Untreated	HRHF-Rest/IgG	HRHF-Rest/anti-CCN2
		0.108727		0.378973
		0.458837	0.368187	0.152659
	0.0403969	0.253925	0.236667	0.236949
	0.0423217	0.207758	0.120769	0.099348
	0.0541153	0.398867	0.0982341	0.00136483
	0.0973191	2.3947e-05	0.0424796	0.00053083
	0.068368	0.318606	0.0485143	0
CCN1 Bone/Enthesis
	Control	HRHF-Untreated	HRHF-Rest/IgG	HRHF-Rest/anti-CCN2
	0	0.0705988	0.0402052	0.0840457
	0.014787	0.0426414	0.0713445	0.0437658
	0.00571347	0.00910014	0.0188969	0.0543546

## Sheet: Bone Entheses remodeling scores
Lateral Palm and Wrist Entheses Scores
	Void space															Fissures															Tidemark changes															Vascular Invasion
Control+IgG	0	0	0	0	0											0	0	0	0	0											0	0	0	0	0											0	0	0	0
HRHF-Untreated	0		0	0	0	0	0		0	0	0	0	1	0.33	0.33	0		0.5	1	0	0	0.5		0.5	1	1	0.5	1	0.5	0.25		0		1	0.5	1	1	1		1	0	0	0	1	1	0		1	0
HRHF-Rest/IgG	0	0.5	0	0	0											0.33	0	0.5	1	1											0.5	0.5	0	0.5	1											0	0.5	0	0
HRHF-Rest/anti-CCN2	0.33	0	0	0	0	0										0	0	0.33	0	0	0										0.33	0.25	0.33	0	0.5	0										0	0	0	0
Medial Palm and Wrist Entheses Scores
	Void space															Fissures															Tidemark changes															Vascular Invasion
Control+IgG	0	0	0	0	0											0	0	0	0	0											0.5	0	0	0	0											0	0	0	0
HRHF-Untreated	0	0	0	0	0	0		0				0	0	0	0	0	0	1	0.5	0	0.5		0				2	0	0.5	0	1	0	1	0	0	0.5		2				0	0	0.5	1	0	0	0
HRHF-Rest/IgG	0.33	0	0	0	0											0.5	0	0	0.5	0											0.5	0.5	0.33	1	1											0.5	0	0	0
HRHF-Rest/anti-CCN2	0	0	0	0	0	0										0	0	0	0	0	0										0.5	0	0.33	0	0.5	0										0	0	0	0
[truncated: 53 more columns]

## Sheet: Behavior scores
% Change in Grip Strength						% change von frey- 1 gm- monofilament						% change von frey- 4 gm- monofilament
Control+IgG	HRHF	HRHF-Rest/IgG	HRHF-Rest/anti-CCN2			Control+IgG	HRHF	HRHF-Rest/IgG	HRHF-Rest/anti-CCN2			Control+IgG	HRHF	HRHF-Rest/IgG	HRHF-Rest/anti-CCN2
-25.6619	-49.1007	52.4324	-48.9645			0	600	0	0			100	900	0	100
4.30131	-59.1398	-23.0519	7.9602			0	100	0	0			25	25	25	-33.333
-12.5	10.3672	-69.5291	35.8824			-100	0	-100	0			-70	0	-100	0
20.6636	-50.2315	-66.5448	78.2435			0	233.333	100	0			0		-25	-100
30.1508	-51.9763	5.47368	-15.3675			-100	0	-100	0			-20	0	-75	-33.333
-26.9702	-23.18	31.323	-52.5886			0	700	-100	0			100	0	-50	-100
-33.9421	-42.9648	15.8491	16.9528			0	0	0	0			33.3333		0	-50
62.9957	2.25873	11.1111	20			0	0	-66.667	100			-100		-33.333	-25
-17.1274	-85.1528	41.9023	14.0823			0	100	0	-50			0	0	-66.667	0
-14.5652	-41.8891	-5.05263	39.4265			0	100	-50	-100			0	900	-50	100
-12.1477	-80.7407		10.514					0	-50				0	0	-25
51.3317	-44.9064		20.8226				0		0				233.333		33.3333
-2.70707	-24.424						900						25
-11.644	-23.1511						0						25
-5.17998	-72.3596						0						900
22	-25.1678						0						50
5	14.3396						0						0
	9.25373						900						66.667
	-62.2468						0
	16.3606						0						0
							0						33.3333
													0

## Sheet: Correlations
CORRELATIONS			CORRELATIONS			CORRELATIONS			CORRELATIONS			CORRELATIONS				CORRELATIONS			CORRELATIONS			CORRELATIONS
% Change from baseline VF	% Nerve Fibrosis		% Change from baseline VF	NCV (final)		% Change from baseline VF	% Nerve Fibrosis		% Change from baseline VF	NCV (final)		% Change in grip strength from baseline or week 0	% Muscle Fibrosis			% Change in grip strength from baseline or week 0	% Nerve Fibrosis		% Change in grip strength from baseline or week 0	NCV (final)		% Change from baseline or week 0	Enthesis Lateral
600	55.91		600	18		900	55.91		900	18			Replicates			-64.9207	28.2755		-40.5063	18		-40.5063	3.5
100	35.18		100	38.4		25	35.18		25	38.4		-64.9207	52.07	36.34		-52.0231	18.2059		-49.1007	38.4		-49.1007	4
0	32.8119		0	41.4		25	32.8119		25	41.4		-52.0231	43.37	27.06		-7.0284	32.8119		-59.1398	41.4		-59.1398	3.5
233.333	35.1789		0	43.9		25	35.1789		25	43.9		-7.0284	40.14	56.54		-36.6913	35.1789		10.3672	43.9		10.3672	2.5
0	23.0256		233.333	37.4		233.333	23.0256		233.333	37.4		-36.6913	58.74	42.52		-62.1679	23.0256		-50.2315	37.4		-50.2315	2
0	16.97		700	38.5		0	16.97		0	38.5		-62.1679	34.89	24.06		-24.1739	16.97		-51.9763	38.5		-51.9763	2.5
700	23.03		0	38.5		0	23.03		0	38.5		-24.1739	38.43	22.97		-14.3126	23.03		-23.18	38.5		-23.18	2
900	44.24		0	47.3		900	44.24		900	47.3		-14.3126	29.67	36.29		5.75623	44.24		-42.9648	47.3		-42.9648	2.5
			0	38.5						38.5		5.75623	38.32	31		-73.6998	55.91		2.25873	38.5		2.25873	2.33
			900	30.7						30.7		-73.6998	34.01	35.97		-12.7643	35.18		-85.1528	30.7		-85.1528	2
			900	33.3						33.3		-12.7643							-41.8891	33.3		-41.8891	1
-100	12.0517		0	39.3		-50	12.0517		-50	39.3									-80.7407	39.3		-80.7407	2.5
			0	43.4						43.4						-25.9312	2.09		-44.9064	43.4		-44.9064	3.5
0	8.02643		0	39.4		0	8.02643		0	39.4		-15.9312	18.96	26.79		-24.324	0.01		-24.424	39.4		-24.424	4
			0	41.2						41.2		-19.324	17.55	10.61		-5.13195	5.69		-23.1511	41.2		-23.1511	1
-66.667	10.2902		0	47.5		-33.333	10.2902		-33.333	47.5		-5.13195	19.82	13.42		-12.3238	1.75		-72.3596	47.5		-72.3596	4.83
												-12.3238	21.5	11.31		35.9976	0.89						4.41
0	5.27542					-66.667	5.27542		-66.667			35.9976	17.04	17.9		13.7218	2.11
												13.7218	27.76	22.82		-19.3071	6.23		52.4324			52.4324	0.83
-50	19.5135		100	10		-50	19.5135		-50	10		-14.3071	21.72	32.01		-19.5611	1.17		-23.0519	10		-23.0519
												-19.5611				42.4978	0.01		-69.5291			-69.5291	2
			0	23						23		42.4978				-10.4243	0.01		-66.5448	23		-66.5448
												-5.42431							5.47368			5.47368	0.5
0	2.8214		-66.667	75		-50	2.8214		-50	75						31.323	12.0517		31.323	75		31.323
												41.8777	38.8	33.44		-3.60145	8.02643		15.8491			15.8491	2.5
100	4.00803		0	49		-25	4.00803		-25	49		-3.60145	57.72	20.75		-29.209	10.2902		11.1111	49		11.1111
												-29.209	56.51	68.31		-12.3212	5.27542		41.9023			41.9023	6
-50	0		-50	62		0	0		0	62		-12.3212	39.11	40		0.210526	19.5135		-5.05263	62		-5.05263
												0.210526	44.53	14.47
-100	0.0019942					100	0.0019942		100							-16.0059	2.8214		-48.9645			-48.9645	1.16
				65						65		-16.0059	10.61	26.51		13.9801	4.00803		7.9602	65		7.9602
-50	0.00835421		0			-25	0.00835421		-25			13.9801	15.76	32.56		24.9823	0		35.8824			35.8824	0.58
				75						75		24.9823	16.37	18.3		58.835	0.001994		78.2435	75		78.2435
0	4.05868		100			33.3333	4.05868		33.3333			58.835	10.2	17.54		-2.42673	0.008354		-15.3675			-15.3675	1.66
				62						62		-2.42673	16.71	28.51		-15.883	4.05868		-52.5886	62		-52.5886
0	2.09		-50			100	2.09		100			-15.883	3.938	24.56					16.9528			16.9528	1
				71						71									20	71		20
0	0.01		-100			0	0.01		0										14.0823			14.0823	1.5
				70						70									39.4265	70		39.4265
0	5.69		-50			25	5.69		25										10.514			10.514	1
																			20.8226			20.8226
-100	1.75		0			-70	1.75		-70
																			-34.7349			-34.7349	0
0	0.89		0	61		0	0.89		0	61									-25.6619	61		-25.6619	0
																			4.30131			4.30131	0
-100	2.11		0	66		-20	2.11		-20	66									-12.5	66		-12.5	0
																			20.6636			20.6636	0
0	6.23		0	61		100	6.23		100	61									30.1508	61		30.1508	0
																			-26.9702			-26.9702	0
0	1.17		-100	60		33.3333	1.17		33.3333	60									-33.9421	60		-33.9421	0
																			62.9957			62.9957	0
0	0.01		0	61		-100	0.01		-100	61									-25.8486	61		-25.8486	0
																			-17.1274			-17.1274
			-100	62					-100	62									-22.9861	62		-22.9861
																			-14.5652
			0	64					0	64									-12.1477	64
																			51.3317
			0	75					0	75									-2.70707	75
																			-11.644
			0						0										-5.17998
